# Supplementary material for: Effects of Antioxidant in Adjunct with Periodontal Therapy in Patients with Type 2 Diabetes: A Systematic Review and Meta-Analysis
Source: Antioxidants (Basel). 2021 Aug 18;10(8):1304. doi: 10.3390/antiox10081304 (PMC8389262; doi:10.3390/antiox10081304)
Supplement: Supplementary file 1 [file antioxidants-10-01304-s001.zip]

Archive with 1 entries (1 files):
- antioxidants-1266141-supplementary.pdf
